# Supplementary material for: Identification and Fine Mapping of a White Husk Gene in Barley (Hordeum vulgare L.)
Source: PLoS One. 2016 Mar 30;11(3):e0152128. doi: 10.1371/journal.pone.0152128 (PMC4814061; doi:10.1371/journal.pone.0152128)
Supplement: S1 Table — (XLSX) [file pone.0152128.s004.xlsx]

## Sheet: Sheet1
Marker	Genetic Distance
EBmac871	56.0607
1_0601	56.2131
3_0064	56.2131
bPb-5062	56.3927
bPb-8773	56.5233
ABG399	56.7464
2_0356	56.877
bPb-9215	56.9259
bPb-1880	56.9532
bPb-6357	57.0021
GBMS057	57.0566
GBMS117	57.0566
GBMS139b	57.0566
GBMS166	57.0566
bPb-0836	57.4211
Bmag318	57.5844
bPb-4189	57.6007
bPb-8025	57.617
bPb-8999	57.6279
bPb-5441	57.6443
bPb-6286	57.764
bPb-1012	57.9055
bPb-4407	58.3408
Bmag828	58.5313
Bmag006	58.7489
Bmag010c	58.7489
1_0532	58.8251
2_0328	58.8251
2_0719	58.8251
2_1101	58.8251
2_1189	58.8251
3_0474	58.8251
3_0609	58.8251
3_0737	58.8251
3_1009	58.8251
3_1122	58.8251
GBM1031	58.9067
GBM1425	59.0645
Bmac043	59.0754
GBMS189	59.0754
GBMS198	59.0754
GBMS223b	59.0754
GBMS050	59.1299
HVM27	59.3094
1_1069	59.3312
2_0264	59.3312
3_0467	59.3312
GBMS149	59.3421
1_1102	59.8427
3_0583	59.8427
3_0721	59.8427
bPb-7937b	60.2617
BI947095	60.5338
Bmag121b	60.5338
Bmag131	60.5338
bPt-1679	60.5882
Bmag138	60.6372
bPb-8480	60.708
1_1387	61.2358
3_0922	61.2358
3_0923	61.2358
3_1015	61.2358
HVM44	61.312
GBMS110	61.4317
GBM1444	61.5297
GBMS089	61.6113
GBMS147	61.6113
GBMS140	61.7147
Bmac273c	61.8344
GBM1139	61.8344
Bmac67	61.8725
Bmag513	61.8725
Bmag574	61.8725
Bmag601	61.8725
bPb-1068	61.8725
Bmag508A	61.8725
Bmag136	61.8725
bPb-0198	61.9813
bPb-4532a	61.9813
bPb-0068	62.0357
bPb-1707	62.0357
bPb-6771	62.2915
GBMS048	62.4384
Bmag905	62.482
AWBMA15	62.5745
Bmag361	62.5745
EBmac760	62.5745
EBmac761	62.5745
bPb-0736	62.5745
bPb-2040	62.5745
bPb-2440	62.5745
Bmac129a	62.7921
Bmac192b	62.7921
Bmac209	62.7921
bPb-3320	62.7921
bPb-5888	62.7921
bPb-6329	62.7921
bPt-0018	62.7921
bPt-1148	62.7921
bPt-6026	62.7921
bPt-7407	62.7921
bPt-9567	62.7921
bPb-4645	62.7921
bPb-5351	62.7921
bPb-8110	62.7921
1_0233	62.8357
1_0380	62.8357
1_1313	62.8357
1_1511	62.8357
2_1109	62.8357
2_1197	62.8357
3_0680	62.8357
Bmag508a	62.8683
GBM1094	62.9282
Bmag122	62.9608
GBMS212	62.988
Bmag482c	63.0098
Bmag6	63.0152
Bmag482a	63.0588
Bmag138a	63.1023
BCD828	63.1241
bPt-1100	63.1241
bPt-7959	63.1241
bPt-8896	63.1241
BF257264	63.1785
BF262538	63.1785
BF619899	63.1785
BG368719	63.1785
bPb-2394	63.2329
bPb-1301	63.2384
GBM1123	63.2764
E38M61-521	63.3418
1_1258	63.3472
2_0866	63.3472
2_1129	63.3472
3_0799	63.3472
Bmag113b	63.3853
Bmag318a	63.3853
Bmag350b	63.3853
bPb-2433	63.5812
GBMS203a	63.6574
1_1086	63.7553
3_0618	63.7553
1_0365	64.3376
1_0391	64.3376
1_0437	64.3376
1_0620	64.3376
1_0966	64.3376
1_1265	64.3376
2_0002	64.3376
2_0102	64.3376
2_0288	64.3376
2_0890	64.3376
3_0262	64.3376
3_1008	64.3376
3_1012	64.3376
3_1214	64.3376
3_1372	64.3376
ABC13107	64.9579
1_0784	65.3443
1_0925	65.3443
1_1099	65.3443
1_1125	65.3443
1_1283	65.3443
1_1295	65.3443
1_1337	65.3443
1_1482	65.3443
1_1530	65.3443
2_0408	65.3443
2_0439	65.3443
2_0486	65.3443
2_0583	65.3443
2_0591	65.3443
2_0655	65.3443
2_0721	65.3443
2_0801	65.3443
2_1062	65.3443
2_1147	65.3443
2_1411	65.3443
2_1435	65.3443
2_1472	65.3443
3_0039	65.3443
3_0130	65.3443
3_1502	65.3443
1_0008	65.9266
1_0011	65.9266
1_0137	65.9266
1_0155	65.9266
1_0224	65.9266
1_0328	65.9266
1_0349	65.9266
1_0456	65.9266
1_0926	65.9266
1_1124	65.9266
1_1501	65.9266
1_1502	65.9266
1_1518	65.9266
2_0333	65.9266
2_0428	65.9266
2_0574	65.9266
2_0796	65.9266
2_0856	65.9266
2_0970	65.9266
2_1475	65.9266
3_0126	65.9266
3_0318	65.9266
3_0809	65.9266
3_1010	65.9266
3_1014	65.9266
3_1017	65.9266
3_1281	65.9266
3_1368	65.9266
2_0444	66.5034
ABC325	67.1727
EBmac672	67.1727
EBmac839	67.1727
EBmac848	67.1727
GBM1285	67.1727
HvGSL7	67.1727
HvPEPDIPR	67.1727
WG405	67.1727
bPb-0094	67.1727
bPb-5771	67.1727
bPb-7278	67.1727
GBM1213	67.1727
GBMS185	67.1727
ABG396	67.1727
Bmag603	67.1727
1_0225	68.359
1_1401	68.359
2_0108	68.359
1_1016	68.8705
2_0276	68.8705
2_0995	68.8705
3_0009	68.8705
3_1011	68.8705
3_1016	68.8705
3_1393	68.8705
bPb-18973	68.9141
bPb-8283	69.4528
bPb-5012	69.4855
Bmag129	69.7956
bPb-7413	69.9154
bPb-8321	69.9154
bPb-4747	70.0841
1_0158	70.1221
1_0373	70.1221
1_0653	70.1221
1_0678	70.1221
1_0850	70.1221
1_1429	70.1221
2_0325	70.1221
2_1064	70.1221
2_1511	70.1221
3_0829	70.1221
GBM1242	70.8513
