# Supplementary material for: Identification and Fine Mapping of a White Husk Gene in Barley (Hordeum vulgare L.)
Source: PLoS One. 2016 Mar 30;11(3):e0152128. doi: 10.1371/journal.pone.0152128 (PMC4814061; doi:10.1371/journal.pone.0152128)
Supplement: S2 Table — (XLSX) [file pone.0152128.s005.xlsx]

## Sheet: Sheet1
Marker	Morex_contig	Back	contig_name	confidence	contig	Phys_Chr	Phys_cM	ReadableDescr
			MLOC_14184.1	LC	morex_contig_1567467	3	50.4958
			MLOC_14348.1	LC	morex_contig_1567862	3	50.4958
			MLOC_22678.1	LC	morex_contig_1610163	3	50.4958
			MLOC_22843.1	LC	morex_contig_161283	3	50.4958
			MLOC_24355.1	LC	morex_contig_1643370	3	50.4958
			MLOC_40917.1	LC	morex_contig_2566658	3	50.4958
			MLOC_47851.1	LC	morex_contig_313309	3	50.4958
			MLOC_47852.1	LC	morex_contig_313309	3	50.4958
			MLOC_49851.1	LC	morex_contig_349665	3	50.4958
			MLOC_5338.1	HC	morex_contig_136155	3	50.4958	Protein kinase
			MLOC_71986.1	HC	morex_contig_60825	3	50.4958
			MLOC_72060.2	LC	morex_contig_60973	3	50.4958
			MLOC_72061.1	LC	morex_contig_60973	3	50.4958
			MLOC_75534.1	LC	morex_contig_68165	3	50.4958
			MLOC_77342.2	LC	morex_contig_75214	3	50.4958
			MLOC_77343.1	LC	morex_contig_75214	3	50.4958
			MLOC_78652.1	HC	morex_contig_81307	3	50.4958	Zinc finger family protein
			AK370780	HC	morex_contig_58662	3	50.7082	unknown protein; BEST Arabidopsis thaliana protein match is: unknown protein . LENGTH=228
			AK372187	HC	morex_contig_2549328	3	50.7082	Exportin-2
			MLOC_13063.1	LC	morex_contig_1564712	3	50.7082
			MLOC_22075.1	LC	morex_contig_160214	3	50.7082
			MLOC_32216.1	HC	morex_contig_2263219	3	50.7082
			MLOC_36024.1	LC	morex_contig_253088	3	50.7082
			MLOC_37896.1	LC	morex_contig_2549318	3	50.7082
			MLOC_37898.1	LC	morex_contig_2549318	3	50.7082
			MLOC_37899.1	LC	morex_contig_2549318	3	50.7082
			MLOC_40296.4	LC	morex_contig_2557939	3	50.7082
			MLOC_40618.1	LC	morex_contig_2561972	3	50.7082
			MLOC_41042.1	LC	morex_contig_2569961	3	50.7082
			MLOC_54952.2	HC	morex_contig_395268	3	50.7082
			MLOC_68299.2	HC	morex_contig_54547	3	50.7082
			MLOC_70846.1	LC	morex_contig_58662	3	50.7082
			MLOC_70847.1	LC	morex_contig_58662	3	50.7082
			MLOC_76747.1	HC	morex_contig_72696	3	50.7082	Histone H2B
			MLOC_76799.1	LC	morex_contig_72973	3	50.7082
			MLOC_77930.1	LC	morex_contig_7799	3	50.7082
			MLOC_30660.1	LC	morex_contig_211706	3	50.779
			AK248581.1	HC	morex_contig_44504	3	50.9207	Beta-glucosidase, putative
			AK354111	HC	morex_contig_1567320	3	50.9207
			AK358901	HC	morex_contig_55510	3	50.9207
			AK365279	HC	morex_contig_1572039	3	50.9207
			AK366955	HC	morex_contig_1574446	3	50.9207	5-nucleotidase
			AK375638	HC	morex_contig_51315	3	50.9207
			MLOC_11531.1	HC	morex_contig_1561296	3	50.9207
			MLOC_13163.1	HC	morex_contig_1564998	3	50.9207	Unknown protein
			MLOC_14450.1	HC	morex_contig_1568108	3	50.9207
			MLOC_15985.1	LC	morex_contig_1572039	3	50.9207
			MLOC_1617.1	LC	morex_contig_114226	3	50.9207
			MLOC_16244.2	LC	morex_contig_1572844	3	50.9207
			MLOC_22625.1	LC	morex_contig_160937	3	50.9207
			MLOC_24072.1	LC	morex_contig_1636021	3	50.9207
			MLOC_26189.1	LC	morex_contig_174113	3	50.9207
			MLOC_29631.1	LC	morex_contig_2022712	3	50.9207
			MLOC_36797.1	HC	morex_contig_2547344	3	50.9207	Kinesin-like protein
			MLOC_4070.1	HC	morex_contig_134651	3	50.9207
			MLOC_45435.1	LC	morex_contig_277945	3	50.9207
			MLOC_45782.1	HC	morex_contig_281226	3	50.9207	Protein of unknown function (DUF1645) LENGTH=380
			MLOC_45783.1	HC	morex_contig_281226	3	50.9207	Nucleic acid-binding, OB-fold-like protein
			MLOC_47240.1	LC	morex_contig_302920	3	50.9207
			MLOC_49116.2	HC	morex_contig_335901	3	50.9207
			MLOC_54733.1	HC	morex_contig_39346	3	50.9207
			MLOC_59870.1	LC	morex_contig_439805	3	50.9207
			MLOC_65275.1	HC	morex_contig_49995	3	50.9207	Nup98 protein
			MLOC_66266.1	LC	morex_contig_51315	3	50.9207
			MLOC_66268.1	LC	morex_contig_51315	3	50.9207
			MLOC_6636.1	LC	morex_contig_137843	3	50.9207
			MLOC_6637.1	HC	morex_contig_137843	3	50.9207
			MLOC_71177.2	HC	morex_contig_59298	3	50.9207	Pectinesterase
			MLOC_76825.1	LC	morex_contig_73071	3	50.9207
			MLOC_77092.2	LC	morex_contig_74289	3	50.9207
			MLOC_77093.1	LC	morex_contig_74289	3	50.9207
			MLOC_9104.1	LC	morex_contig_149143	3	50.9207
			MLOC_39784.1	LC	morex_contig_2554734	3	50.9915
			MLOC_48477.1	LC	morex_contig_324360	3	50.9915
			MLOC_62159.1	LC	morex_contig_46254	3	50.9915
			MLOC_62160.1	LC	morex_contig_46254	3	50.9915
			MLOC_62161.1	LC	morex_contig_46254	3	50.9915
			MLOC_62162.1	HC	morex_contig_46254	3	50.9915
			MLOC_77458.2	HC	morex_contig_7572	3	50.9915	Poly(RC)-binding protein, putative
			MLOC_10540.1	HC	morex_contig_1559317	3	51.0623	ATP-dependent RNA helicase, putative
			MLOC_12553.1	HC	morex_contig_1563552	3	51.0623
			MLOC_12554.1	LC	morex_contig_1563552	3	51.0623
			MLOC_30023.1	LC	morex_contig_205767	3	51.0623
			MLOC_46673.1	LC	morex_contig_294043	3	51.0623
			MLOC_48616.1	LC	morex_contig_326661	3	51.0623
			MLOC_51445.1	LC	morex_contig_369262	3	51.0623
			MLOC_51700.1	LC	morex_contig_370301	3	51.0623
			MLOC_5188.1	HC	morex_contig_135984	3	51.0623
			MLOC_5189.1	LC	morex_contig_135984	3	51.0623
			MLOC_6030.1	HC	morex_contig_136991	3	51.0623	Stigma-specific Stig1 family protein
			MLOC_66469.1	LC	morex_contig_515943	3	51.0623
			MLOC_70955.1	LC	morex_contig_58840	3	51.0623
			MLOC_70956.1	LC	morex_contig_58840	3	51.0623
			MLOC_73432.2	HC	morex_contig_63634	3	51.0623
			MLOC_18486.1	LC	morex_contig_158075	3	51.1331
			MLOC_22995.1	LC	morex_contig_1615204	3	51.1331
			MLOC_3174.1	LC	morex_contig_128392	3	51.1331
			MLOC_31803.1	HC	morex_contig_2224722	3	51.1331
			MLOC_32951.1	LC	morex_contig_233190	3	51.1331
			MLOC_56039.1	LC	morex_contig_40494	3	51.1331
			MLOC_56040.1	LC	morex_contig_40494	3	51.1331
			MLOC_56041.1	LC	morex_contig_40494	3	51.1331
			MLOC_56042.2	LC	morex_contig_40494	3	51.1331
			MLOC_57348.1	HC	morex_contig_41666	3	51.1331
			MLOC_57349.1	LC	morex_contig_41666	3	51.1331
			MLOC_57350.1	LC	morex_contig_41666	3	51.1331
			MLOC_60017.1	LC	morex_contig_44118	3	51.1331
			MLOC_60018.1	HC	morex_contig_44118	3	51.1331
			MLOC_61398.2	HC	morex_contig_45454	3	51.1331	Small nuclear ribonucleoprotein SM D3, putative
			MLOC_6156.2	HC	morex_contig_137136	3	51.1331
			MLOC_75588.1	LC	morex_contig_68288	3	51.1331
			MLOC_76170.1	LC	morex_contig_703823	3	51.1331
			MLOC_79288.1	LC	morex_contig_84304	3	51.1331
			MLOC_80432.1	HC	morex_contig_90480	3	51.1331
